# Supplementary material for: Clinical Applications of Blood-Derived Extracellular Vesicle Biomarkers in Breast Cancer: A Scoping Review
Source: Int J Mol Sci. 2026 May 21;27(10):4649. doi: 10.3390/ijms27104649 (PMC13206953; doi:10.3390/ijms27104649)
Supplement: Supplementary file 1 [file ijms-27-04649-s001.zip]

Archive with 2 entries (2 files):
- Scoping Reviews ChecklistSupplementary_File_1_revision.pdf
- Supplementary Tables.pdf
